# Supplementary material for: Establishment of a physical exercise evaluation index system for school-age children with asthma
Source: PLoS One. 2025 Jan 9;20(1):e0312398. doi: 10.1371/journal.pone.0312398 (PMC11717281; doi:10.1371/journal.pone.0312398)
Supplement: S1 Data — (XLSX) [file pone.0312398.s001.xlsx]

## Sheet: Sheet1
A 5-point Likert scale
								First-level indicator				Second-level indicator													Third-level indicator
expert	Familiarity coefficient(CS)	theoretical analysis	practical experience	academic information	one's own feeling	Ca Judgment coefficient	Authority coefficient Cr=(Cs+Ca)/2	Disease Factors	Exercise environment	Exercise knowledge	Exercise Psychology	Disease Diagnosis	Asthma control level	Medication	First aid measures	Natural environment	Custodial factors	Exercise content	Exercise status	Exercise intensity	Exercise duration	Exercise frequency	Positive psychology	Negative psychology	Whether there are clear allergens	Whether motor asthma or motor bronchial spasm has been diagnosed	Frequency of asthma symptoms during the day	No nighttime asthma symptoms or waking up with choking	Whether the activity is unrestricted	Frequency of drug use	Whether PEF/FEV1 is normal	Whether the role of the drug is known	Whether the correct medication method has been mastered	Whether compliance to the medication is high	Whether the signs of an impending asthma attack are recognized	Whether emergency asthma medication is carried	Whether the peak expiratory flow rate meter can be used correctly	Whether there is awareness of the self-care measures for acute attacks	Whether the environment is warm	Whether the environment is moist	Whether the haze levels are low	Whether there are no allergens in the environment	Whether an exhalation peak flow velocity meter is carried	Whether a heart rate monitor is worn	Whether there are guardians	Whether there is monitoring sports equipment	Whether there are warm-up preparation activities (15 min)	Whether there is a combination of aerobic exercise, resistance exercise, and flexibility exercise	Whether pursed-lip breathing and abdominal breathing are performed
1	0.8	0.5	0.3	0.08	0.05	0.93	0.865	5	4	4	4	5	5	4	4	3	4	5	5	4	4	3	4	4	3	5	5	4	5	4	5	3	4	5	4	5	3	4	4	3	4	5	3	4	5	4	4	3	4
2	0.8	0.5	0.3	0.1	0.1	1	0.9	5	5	5	5	5	5	5	5	5	5	5	5	5	5	5	5	5	5	5	5	5	5	5	5	5	5	5	5	5	5	5	5	5	5	5	5	5	5	5	5	5	5
3	0.8	0.5	0.3	0.1	0.07	0.97	0.885	5	5	5	4	5	5	5	5	5	5	4	4	4	4	4	4	4	4	5	5	5	5	5	5	5	5	5	5	5	4	5	4	4	5	5	4	4	5	4	4	4	4
4	1	0.5	0.3	0.1	0.07	0.97	0.985	4	4	4	4	4	4	4	4	4	4	4	4	4	4	4	4	4	4	4	4	4	4	4	4	4	4	4	4	4	4	4	4	4	4	4	4	4	4	4	4	4	4
5	0.8	0.5	0.3	0.08	0.07	0.95	0.875	5	3	3	4	5	5	5	5	3	4	2	4	3	3	3	4	4	3	5	5	5	5	5	5	5	5	5	5	5	4	5	3	3	3	5	3	3	4	3	3	3	3
6	0.8	0.5	0.3	0.08	0.07	0.95	0.875	5	4	5	4	5	5	5	5	4	4	3	5	5	5	5	4	4	4	5	4	4	5	4	5	4	5	5	4	5	4	5	4	4	4	4	3	3	5	3	5	5	5
7	0.8	0.5	0.2	0.1	0.05	0.85	0.825	5	4	4	4	4	5	5	5	4	5	4	5	4	4	4	4	4	4	5	4	4	5	4	4	4	4	5	4	5	3	4	3	3	4	5	3	4	5	3	3	4	3
8	0.8	0.4	0.2	0.08	0.07	0.75	0.775	5	4	4	5	4	5	4	4	4	4	3	4	3	3	3	4	3	4	5	4	4	4	4	4	3	4	4	4	4	3	4	3	3	3	4	3	3	4	3	4	3	4
9	0.5	0.5	0.3	0.1	0.1	1	0.75	4	4	4	4	5	5	5	5	5	5	5	5	5	5	5	5	5	5	5	5	4	4	4	4	5	5	5	4	4	4	4	5	5	5	5	5	4	4	4	5	5	5
10	0.5	0.3	0.2	0.05	0.07	0.62	0.56	4	5	5	5	4	5	4	5	3	5	4	4	4	5	5	5	4	3	3	4	4	5	3	3	5	5	5	5	5	4	5	3	5	4	5	4	4	5	4	4	5	5
11	0.5	0.5	0.3	0.08	0.05	0.93	0.715	4	4	3	3	5	5	5	5	5	4	5	4	5	4	5	4	4	5	4	5	5	5	5	5	4	4	4	5	4	5	5	4	5	4	4	4	2	3	2	4	4	5
12	0.8	0.5	0.2	0.1	0.05	0.85	0.825	5	5	5	4	5	5	4	5	5	5	5	5	5	5	4	5	5	5	5	5	5	5	5	5	5	5	5	5	5	4	5	5	5	4	5	5	5	5	5	5	5	4
13	1	0.5	0.2	0.1	0.05	0.85	0.925	5	5	5	5	5	5	5	5	5	5	5	5	5	5	5	5	5	5	5	5	5	5	5	5	5	5	5	5	5	5	5	5	5	5	5	5	5	5	5	5	5	5
14	0.8	0.4	0.3	0.08	0.05	0.83	0.815	5	5	5	5	5	5	5	5	5	5	5	5	5	5	5	5	5	5	5	5	5	5	5	5	5	5	5	5	5	5	5	5	5	5	5	4	5	5	4	5	5	5
15	0.8	0.4	0.3	0.08	0.1	0.88	0.84	5	5	5	5	5	5	5	5	5	5	5	5	5	5	5	5	5	5	4	4	4	5	5	5	5	5	4	5	5	5	5	5	5	5	5	5	5	4	4	5	5	5
16	1	0.5	0.2	0.1	0.07	0.87	0.935	5	5	5	5	5	5	5	5	5	5	5	5	5	5	5	5	5	5	5	5	5	5	5	4	5	5	5	5	5	4	5	5	5	5	5	5	5	5	5	5	5	5
17	0.8	0.5	0.3	0.1	0.07	0.97	0.885	5	5	5	5	4	5	5	4	5	5	5	5	5	5	5	4	4	3	5	3	3	5	5	5	3	5	5	5	5	2	5	4	3	4	4	2	3	4	4	4	4	5
18	1	0.4	0.3	0.08	0.05	0.83	0.915	5	5	5	5	5	5	5	5	5	4	5	5	5	5	5	5	4	5	5	5	5	5	5	5	5	5	5	5	5	5	5	5	5	5	5	5	5	4	4	5	5	5
19	0.8	0.5	0.3	0.1	0.05	0.95	0.875	5	3	4	4	4	5	5	5	3	5	4	5	5	4	4	5	5	5	5	5	5	5	5	5	4	5	4	5	5	5	5	4	4	4	5	5	4	5	3	4	5	5
20	1	0.5	0.3	0.1	0.05	0.95	0.975	5	5	5	5	5	4	5	4	5	4	4	4	5	5	5	4	5	4	5	4	4	5	4	4	4	4	4	4	4	4	5	5	4	5	5	4	4	4	4	5	4	4
[truncated: 14 more columns]
