# Supplementary material for: Establishment of a physical exercise evaluation index system for school-age children with asthma
Source: PLoS One. 2025 Jan 9;20(1):e0312398. doi: 10.1371/journal.pone.0312398 (PMC11717281; doi:10.1371/journal.pone.0312398)
Supplement: S2 Data — (XLSX) [file pone.0312398.s002.xlsx]

## Sheet: Sheet1
A 5-point Likert scale
								First-level indicator				Second-level indicator											Third-level indicator
expert	theoretical analysis	practical experience	academic information	one's own feeling	(Ca) Judgment coefficient	(CS) Familiarity coefficient	Authority coefficient Cr=(Cs+Ca)/2	Disease Factors	Exercise environment	Exercise Practice	Exercise Psychology	Disease Diagnosis	Asthma control level	Medication	First aid knowledge and skills	Natural environment	Custodial factors	Exercise items	Exercise status	Exercise plan	Positive psychology	Negative psychology	Whether there are clear allergens	Whether motor asthma or motor bronchial spasm has been diagnosed	Whether there are clear triggers	Whether there are any other coexisting respiratory system diseases	Whether the frequency of daytime asthma symptoms is ≤ 2 times/week	No nighttime asthma symptoms or waking up with choking	Whether the activity is unrestricted	Whether alleviating drugs or first aid treatment is needed	Whether the FEV1 value is > 80%	Whether the main role of the drug used is known	Whether how to use the drugs is known	Whether the time, frequency and contraindications of oral medication are known	Whether the preparation and use of inhalation devices have been mastered	Whether the ability to use inhalation drugs has been mastered	Whether the physician-directed regular quantitative medication schedule is followed	Whether the signs of an impending asthma attack are recognized	Whether the signs of an acute asthma exacerbation can be identified	Whether emergency asthma medication is carried	Whether the peak expiratory flow rate meter can be used correctly	Whether there is awareness of the self-care measures for acute attacks	Whether there is awareness of the self-care measures for acute attacks	Whether the humidity is considered and whether the time when the humidity is comfortable is chosen	Whether attention is paid to the degree of haze as identified using mobile phones and whether outdoor sports are chosen only when the level is low	Whether the exercise environment is evaluated for allergens	Whether the exhalation peak flow velocity instrument is carried to predict an acute attack	Whether a heart rate monitor is worn to monitor activity	Whether there are adult guardians present during exercise
1	0.5	0.3	0.08	0.05	0.93	0.5	0.715	5	3	5	3	5	5	4	4	4	4	4	3	4	3	3	5	5	5	4	5	5	5	5	5	5	5	5	5	5	5	4	4	5	4	5	4	3	3	5	3	2	4
2	0.5	0.3	0.1	0.1	1	0.5	0.75	5	5	5	5	5	5	5	5	5	5	5	5	5	5	5	5	5	5	5	5	5	5	5	5	5	5	5	5	5	5	5	5	5	5	5	5	5	5	5	5	5	5
3	0.5	0.3	0.1	0.1	1	0.8	0.9	5	5	5	5	5	5	5	5	5	5	4	4	5	5	5	5	5	5	5	4	5	4	4	5	5	5	5	5	5	5	5	5	5	5	5	5	5	5	5	5	5	5
4	0.5	0.3	0.1	0.07	0.97	0.8	0.885	5	4	4	4	5	5	5	5	4	4	4	4	5	4	4	5	5	5	4	4	4	4	5	4	4	5	4	5	5	4	4	4	5	4	4	4	4	3	3	3	3	3
5	0.5	0.2	0.08	0.07	0.85	0.8	0.825	4	5	3	3	4	5	4	4	4	3	3	3	4	4	4	3	5	5	4	4	4	5	5	4	4	5	4	5	5	5	4	4	5	3	4	4	4	3	5	3	3	3
6	0.4	0.3	0.08	0.1	0.88	0.8	0.84	5	5	4	4	4	5	4	4	5	4	4	4	4	4	2	5	5	5	5	5	5	4	4	5	4	5	5	5	5	5	5	5	5	5	5	3	3	5	5	4	3	5
7	0.5	0.2	0.08	0.07	0.85	0.8	0.825	5	4	4	4	5	5	4	5	4	4	4	4	4	5	5	5	5	5	4	4	4	4	4	4	3	5	5	5	5	5	5	5	5	4	5	3	3	4	5	4	4	4
8	0.4	0.3	0.08	0.07	0.85	0.5	0.675	5	5	5	5	5	5	5	5	5	5	5	4	5	5	3	5	5	5	5	5	3	5	5	5	5	5	5	5	5	5	5	5	5	5	5	4	4	5	5	5	5	5
9	0.5	0.3	0.1	0.07	0.97	0.5	0.735	4	4	4	4	4	4	4	4	5	4	4	4	4	4	4	4	5	5	4	4	4	4	4	4	5	5	5	5	5	5	5	5	5	5	5	4	4	4	4	4	4	4
10	0.4	0.2	0.08	0.07	0.75	0.5	0.625	5	5	5	5	5	5	5	5	5	5	5	5	5	5	5	5	5	5	5	5	5	5	5	5	5	5	5	5	5	5	5	5	5	5	5	4	4	4	5	5	5	5
11	0.5	0.3	0.1	0.07	0.97	1	0.985	5	4	5	4	5	5	5	4	5	4	5	4	5	4	5	4	5	5	5	5	4	5	5	5	3	5	4	5	5	5	5	5	4	4	5	5	4	4	4	5	4	3
12	0.5	0.2	0.08	0.07	0.85	0.8	0.825	5	5	5	5	5	5	5	5	5	5	4	5	5	5	5	5	5	5	5	5	5	5	5	5	4	5	5	5	5	5	5	5	5	4	5	4	4	4	5	4	4	5
13	0.5	0.2	0.1	0.07	0.87	1	0.935	5	5	5	5	5	5	5	5	5	5	5	5	5	5	5	5	5	5	5	5	5	5	5	5	5	5	5	5	5	5	5	5	5	5	5	5	5	3	5	5	5	5
14	0.4	0.3	0.08	0.07	0.85	0.8	0.825	5	5	5	5	5	5	5	4	5	5	5	5	5	5	5	5	5	5	5	5	5	5	5	5	5	5	5	5	5	5	5	5	5	5	5	5	5	5	5	5	5	5
15	0.4	0.3	0.08	0.1	0.88	0.8	0.84	5	5	5	5	5	4	4	4	4	4	5	4	4	4	4	5	5	4	4	4	4	4	4	5	5	4	4	5	5	5	4	4	5	5	4	4	5	4	4	4	4	5
16	0.5	0.2	0.1	0.05	0.85	0.8	0.825	5	5	5	5	5	5	5	5	5	5	5	5	5	5	5	5	5	5	5	5	5	5	5	5	5	5	5	5	5	5	5	5	5	5	5	5	5	5	5	5	5	5
17	0.5	0.3	0.1	0.05	0.95	0.8	0.875	5	5	4	5	4	5	5	4	4	4	4	4	4	5	4	3	4	5	5	4	4	5	4	4	4	5	4	4	5	5	4	4	5	3	4	4	4	3	4	3	4	4
18	0.5	0.3	0.1	0.05	0.95	1	0.975	5	5	5	5	5	5	5	5	5	4	5	5	5	5	4	5	5	5	5	5	5	5	5	5	5	5	5	5	5	5	5	5	5	5	5	5	5	5	5	5	5	4
19	0.5	0.3	0.1	0.05	0.95	0.8	0.875	5	5	5	4	5	5	5	5	4	5	5	5	5	5	4	5	5	5	5	5	5	5	5	5	4	5	5	5	5	5	5	5	5	5	5	4	4	4	5	4	5	5
20	0.5	0.3	0.1	0.05	0.95	1	0.975	5	4	4	4	4	4	5	4	5	4	5	4	5	5	4	5	5	5	5	5	5	5	5	5	5	4	4	5	5	5	5	5	5	4	5	5	5	5	4	5	4	5
[truncated: 23 more columns]
