# Supplementary material for: Establishment of a physical exercise evaluation index system for school-age children with asthma
Source: PLoS One. 2025 Jan 9;20(1):e0312398. doi: 10.1371/journal.pone.0312398 (PMC11717281; doi:10.1371/journal.pone.0312398)
Supplement: S3 Data — (XLSX) [file pone.0312398.s003.xlsx]

## Sheet: Sheet1
			Expert familiarity quantification assignment table
			degree of familiarity	very familiar	familiar	General familiar	Not very familiar	unfamiliar
			Expert self-assessment	1	0.8	0.5	0.2	0.1
			Familiarity coefficient(CS)
			Expert judgment based on quantitative assignment table
				effect degree
			judgment basis	large	middle	small
			theoretical analysis	0.5	0.4	0.3
			practical experience	0.3	0.2	0.1
			academic resources	0.1	0.08	0.05
			personal feeling	0.1	0.07	0.05
			Judgment coefficient（Ca）=theoretical analysis + practical experience + academic resources + personal feeling
